# Supplementary material for: What evidence exists on the impact of sustainability initiatives on smallholder engagement in sustainable palm oil practices in Southeast Asia: a systematic map protocol
Source: Environ Evid. 2022 Sep 1;11:28. doi: 10.1186/s13750-022-00283-x (PMC11378844; doi:10.1186/s13750-022-00283-x)
Supplement: Supplementary file 1 — Additional file 1. Test library. [file 13750_2022_283_MOESM1_ESM.xlsx]

## Sheet: README
Additional File 1 Test library
Smallholder engagement in palm oil sustainability initiatives
Tab	Description
test_library	Test list of included studies

## Sheet: test_library
Test library
Smallholder engagement in palm oil sustainability initiatives
No.	Author(s)	Year	Title	Publisher	Vol	Pages	Item Type
1	Nagiah, Claudine; Azmi, Nagiah	2010	A Review of Smallholder Oil Palm Production: Challenges and Opportunities for Enhancing Sustainability- A Malaysian Perspective	Jopeh : Official publication of the Malaysian Palm Oil Council (MPOC)			journalArticle
2	Saadun, Norzanalia; Lim, Evelyn Ai Lin; Esa, Shakinah Mohd; Ngu, Freddy; Awang, Fatihah; Gimin, Akram; Johari, Izzah Hafizah; Firdaus, Muhammad Abrisam; Wagimin, Nurul Izati; Azhar, Badrul	2010	Socio-ecological perspectives of engaging smallholders in environmental-friendly palm oil certification schemes	Land Use Policy	72	333-340	journalArticle
3	Degli Innocenti, Elena; Oosterveer, Peter	2012	Opportunities and bottlenecks for upstream learning within RSPO certified palm oil value chains: A comparative analysis between Indonesia and Thailand	Journal of Rural Studies	78	426-437	journalArticle
4	Hidayat, Nia Kurniawati; Offermans, Astrid; Glasbergen, Pieter	2012	On The Profitability of Sustainability Certification: An Analysis among Indonesian Palm Oil Smallholders	Journal of Economics and Sustainable Development	7	45	journalArticle
5	Martens, Katrin; Kunz, Yvonne; Rosyani, Ir; Faust, Heiko	2013	Environmental Governance Meets Reality: A Micro-Scale Perspective on Sustainability Certification Schemes for Oil Palm Smallholders in Jambi, Sumatra	Society & Natural Resources	33	634-650	journalArticle
6	Brandi, Clara; Cabani, Tobia; Hosang, Christoph; Schirmbeck, Sonja; Westermann, Lotte; Wiese, Hannah	2013	Sustainability Standards for Palm Oil: Challenges for Smallholder Certification Under the RSPO	The Journal of Environment & Development	24	292-314	journalArticle
7	McCarthy, John F.	2013	Processes of inclusion and adverse incorporation: Oil palm and agrarian change in Sumatra, Indonesia	The Journal of Peasant Studies	37	821-850	journalArticle
8	Feintrenie, Laurène; Chong, Wan Kian; Levang, Patrice	2014	Why do Farmers Prefer Oil Palm? Lessons Learnt from Bungo District, Indonesia	Small-scale Forestry	9	379-396	journalArticle
9	Hidayat, Kurniawati Nia; Hidayat, Nia Kurniawati; Glasbergen, Pieter; Offermans, Astrid	2014	Sustainability Certification and Palm Oil Smallholders’ Livelihood: A Comparison between Scheme Smallholders and Independent Smallholders in Indonesia	The International Food and Agribusiness Management Review	18	25-48	journalArticle
10	Brandi, Clara; Cabani, Tobias; Hosang, Christoph; Schirmbeck, Sonja; Westermann, Lotte; Wiese, Hannah	2015	Sustainability certification in the Indonesian palm oil sector: benefits and challenges for smallholders	German Development Institute			consultancyReport
11	Dharmawan, Arya Hadi; Mardiyaningsih, Dyah Ita; Rahmadian, Faris; Yulian, Bayu Eka; Komarudin, Heru; Pacheco, Pablo; Ghazoul, Jaboury; Amalia, Rizka	2015	The Agrarian, Structural and Cultural Constraints of Smallholders’ Readiness for Sustainability Standards Implementation: The Case of Indonesian Sustainable Palm Oil in East Kalimantan	Sustainability	13	2611	journalArticle
12	Aisyah, Dinda Dewi; Irham; Mulyo, Jangkung Handoyo	2015	Understanding the palm oil smallholders characteristics and their compliance towards the Indonesian Sustainable Palm Oil (ISPO): A case study in North Sumatera, Indonesia	IOP Conference Series: Earth and Environmental Science	637	12041	journalArticle
13	Apriani, Ernawati; Kim, Yeon-Su; Fisher, Larry A.; Baral, Himlal	2015	Non-state certification of smallholders for sustainable palm oil in Sumatra, Indonesia	Land Use Policy	99	105112	journalArticle
14	Herdiansyah, Herdis; Negoro, Habibullah Adi; Rusdayanti, Nurul; Shara, Siti	2016	Palm oil plantation and cultivation prosperity and productivity of smallholders	Open Agriculture	5	617-630	journalArticle
15	Schoneveld, George C.; Haar, Selma van der; Ekowati, Dian; Andrianto, Agus; Komarudin, Heru; Okarda, Beni; Jelsma, Idsert; Pacheco, Pablo	2016	Certification, good agricultural practice and smallholder heterogeneity: Differentiated pathways for resolving compliance gaps in the Indonesian oil palm sector	Global Environmental Change	57	101933	journalArticle
16	Kunz, Yvonne; Otten, Fenna; Mardiana, Rina; Martens, Katrin; Roedel, Imke; Faust, Heiko	2017	Smallholder Telecoupling and Climate Governance in Jambi Province, Indonesia	Social Sciences	8	115	journalArticle
17	Elmhirst, Rebecca; Siscawati, Mia; Basnett, Bimbika Sijapati; Ekowati, Dian	2017	Gender and generation in engagements with oil palm in East Kalimantan, Indonesia: insights from feminist political ecology	The Journal of Peasant Studies	44	1135-1157	journalArticle
18	Bakhtary, Haseeb; Haupt, Franziska; Luttrell, Cecilia; Landholm, David; Jelsma, Idsert	2018	Promoting sustainable oil palm production by independent smallholders in Indonesia: Perspectives from non-state actors	Climate Focus and the Meridien Institute			consultancyReport
19	Dhandapani, Selvakumar; Girkin, Nicholas T.; Evers, Stephanie; Ritz, Karl; Sjögersten, Sofie	2018	Is Intercropping an Environmentally-Wise Alternative to Established Oil Palm Monoculture in Tropical Peatlands?	Frontiers in Forests and Global Change	3	70	journalArticle
20	Potter, L.	2019	Managing oil palm landscapes: A seven-country survey of the modern palm oil industry in Southeast Asia, Latin America and West Africa	Center for International Forestry Research (CIFOR)			CIFORpublication
21	Nurfatriani, Fitri; Ramawati; Sari, Galih Kartika; Komarudin, Heru	2019	Optimization of Crude Palm Oil Fund to Support Smallholder Oil Palm Replanting in Reducing Deforestation in Indonesia	Sustainability	11	4914	journalArticle
22	Julia; White, Ben	2019	Gendered experiences of dispossession: oil palm expansion in a Dayak Hibun community in West Kalimantan	The Journal of Peasant Studies	39	995-1016	journalArticle
23	Watts, John D.; Pasaribu, Katryn; Irawan, Silvia; Tacconi, Luca; Martanila, Heni; Wiratama, Cokorda Gde Wisnu; Musthofa, Fauzan Kemal; Sugiarto, Bernadinus Steni; Manvi, Utami Putri	2019	Challenges faced by smallholders in achieving sustainable palm oil certification in Indonesia	World Development	146	105565	journalArticle
24	Martin, Susan; Rieple, Alison; Chang, Jane; Boniface, Bonaventure; Ahmed, Amran	2019	Small farmers and sustainability: Institutional barriers to investment and innovation in the Malaysian palm oil industry in Sabah	Journal of Rural Studies	40	46-58	journalArticle
25	Hutabarat, Sakti; Slingerland, Maja; Dries, Liesbeth	2020	Explaining the “Certification Gap” for Different Types of Oil Palm Smallholders in Riau Province, Indonesia	The Journal of Environment & Development	28	253-281	journalArticle
26	Glenday, Skye; Paoli, Gary; Limberg, Godwin; Schweithelm, Jim	2020	Indonesian Oil Palm Smallholder Farmers: Access to operational and investment finance	Daemeter Consulting			consultancyReport
27	Bronkhorst, E.; Cavallo, E.; van Dorth tot Medler, M.; Klinghammer, S.; Smit, H. H.; Gijsenbergh, A.; van der Laan, C.	2020	Current practices and innovations in smallholder palm oil finance in Indonesia and Malaysia: Long-term financing solutions to promote sustainable supply chains	Center for International Forestry Research (CIFOR)			CIFORpublication
28	Dharmawan, Arya Hadi; Mardiyaningsih, Dyah Ita; Komarudin, Heru; Ghazoul, Jaboury; Pacheco, Pablo; Rahmadian, Faris	2020	Dynamics of Rural Economy: A Socio-Economic Understanding of Oil Palm Expansion and Landscape Changes in East Kalimantan, Indonesia	Land	9	213	journalArticle
29	Bakhtiar, Irfan; Suradiredja, Diah; Santoso, Hery; Saputra, Wiko	2020	Palm Inside: Resolving the Oil Palm Invasion Inside Forest Zone	Kehadiran Yayasan Keanekaragaman Hayati Indonesia (KEHATI)			NGOreport
30	Loconto, Allison; Dankers, Cora; Rural Infrastructure and Agro-Industries Division	2020	Impact of international voluntary standards on smallholder market participation in developing countries: A review of the literature	Food and Agriculture Organization (FAO)			FAOreport
31	Agus, Fahmuddin; Gunarso, Petrus; Harris, Nancy; Schrier-Uijl, Arina P.; Hj Ab. Malik, Abdul Rashid; Henson, Ian E.; Sahardjo, Bambang Heru; Hartoyo, Manjela Eko; van Noordwijk, Meine; Brown, Kevin; Netzer, Michael; Killeen, Timothy J.; Hamzah, Khali Aziz; Joseph, K.T; Silvus, M.; Parish, F; Lim, K.H; Rosediana, S.; Anshari, Gusti Z.	2020	Reports from the Technical Panels of the 2nd Greenhouse Gas Working Group of the Roundtable on Sustainable Palm Oil (RSPO)	Roundtable on Sustainable Palm Oil (RSPO)			RSPOreport
32	Pichler, Melanie	2020	“People, Planet & Profit”: Consumer-Oriented Hegemony and Power Relations in Palm Oil and Agrofuel Certification	The Journal of Environment & Development	22	370-390	journalArticle
33	Azhar, Badrul; Lindenmayer, David B.; Wood, Jeff; Fischer, Joern; Zakaria, Mohamed	2020	Ecological impacts of oil palm agriculture on forest mammals in plantation estates and smallholdings	Biodiversity and Conservation	23	1175-1191	journalArticle
34	Aisyah, Dinda Dewi; Irham; Mulyo, Jangkung Handoyo	2021	How does willingness and ability to pay of palm oil smallholders affect their willingness to participate in Indonesian sustainable palm oil certification? Empirical evidence from North Sumatra	Open Agriculture	6	369-381	journalArticle
35	Rodthong, Wipadsara; Kuwornu, John K. M.; Datta, Avishek; Anal, Anil Kumar; Tsusaka, Takuji W.	2021	Factors Influencing the Intensity of Adoption of the Roundtable on Sustainable Palm Oil Practices by Smallholder Farmers in Thailand	Environmental Management	66	377-394	journalArticle
36	Herdiansyah, Herdis; Kusumastuti, Ratih Dyah; Samputra, Palupi Lindiasari; Indriyana, Neny; Suharyanti, Nanik Ambar	2021	Application of Supply Chain Requirements for Smallholders: Impact on Sustainable Palm Oil Management Policies in Indonesia	IOP Conference Series: Earth and Environmental Science	755	12022	journalArticle
37	Tey, Yeong Sheng; Brindal, Mark; Darham, Suryani; Sidique, Shaufique Fahmi; Djama, Marcel	2021	Factors influencing sustainability certification among plantation companies in Malaysia: a panel approach	Sustainable Production and Consumption	22	231-238	journalArticle
38	Chalil, Diana; Barus, Riantri	2021	Is certification an effective tool to improve smallholdings’ performance?	The 1st JESSD Symposium: International Symposium of Earth, Energy, Environmental Science and Sustainable Development 2020	211	5004	journalArticle
39	Begum, Halima; Siwar, Chamhuri; Alam, A.S.A. Ferdous; Choy, Er Ah; Ishak, Suraiya; Alam, Lubna	2021	Enhancing sustainability amongst oil palm smallholders in Malaysia	International Journal of Agricultural Resources, Governance and Ecology	14	62-78	journalArticle
