# Supplementary material for: What evidence exists on the impact of sustainability initiatives on smallholder engagement in sustainable palm oil practices in Southeast Asia: a systematic map protocol
Source: Environ Evid. 2022 Sep 1;11:28. doi: 10.1186/s13750-022-00283-x (PMC11378844; doi:10.1186/s13750-022-00283-x)
Supplement: Supplementary file 2 — Additional file 2. Searching strategy development. [file 13750_2022_283_MOESM2_ESM.xlsx]

## Sheet: README
Additional File 2 Searching strategy development
Smallholder engagement in palm oil sustainability initiatives
Tab	Description
search_string_generation	Test parameters of search string
keywords_proquest_thesaurus	similar terms suggested by ProQuest Thesaurus
search_string_sensitivity	Sensitivity of search string tested on the three major sources

## Sheet: search_string_generation
Evolution of Search String
Smallholder engagement in palm oil sustainability initiatives
Test parameters: Search string tested using Web of Science Core Collection in July 2021, publication years between 2008 and 2021, English, sort by relevance, first 50 results screened.
Population terms	Management terms	Outcome terms	Intervention terms	Number of Hits	Encompassed by other terms?	Comments
TS=("smallhold*" OR "small-hold*" OR "small hold*")	TS=("palm oil" OR "oil palm" OR "elaeis guineensis")	TS=("engage*" OR "engaging")		48		latest record in 2009, fit our timeframe, so used timeframe 2008-2021 in the following searches
independent farmer*				2	smallhold*, results overlayed with smallhold*
independent				6	smallhold*, results overlayed with smallhold*
individual farmer*				0	individual*
individual				17		relevant
scheme*				10		relevant
smallscale farmer*				0
small scale farmer*				4		relevant, retrived results both "small scale" and "small-scale"
cooperative				2	smallhold*, results overlayed with smallhold*
plasma				1	smallhold*, results overlayed with smallhold*
inti				0
farmer*				35		relevant, part of the results overlayed with smallhold* though
landowner*				6		1 result overlayed with smallhold*, the other 5 results irrelevant
land owner*				2		relevant
landholder*				1	smallhold*, results overlayed with smallhold*
land holder*				0
TS=("smallhold*" OR "small-hold*" OR "small hold*" OR "individual" OR "scheme" OR "small scale farmer*" OR "land owner*")	TS=("palm oil" OR "oil palm" OR "elaeis guineensis")	TS=("engage* OR "engaging")		64
TS=("smallhold*" OR "small-hold*" OR "small hold*" OR "individual" OR "scheme" OR "small scale farmer*" OR "land owner*")	TS=("palm oil" OR "oil palm" OR "elaeis guineensis")	engage*		60		relevant
		engaging		9		relevant
		empower*		15		relevant
		job*		16		relevant
		employ*		172		relevant
		unemploy*		3		irrelevant
		managerial skill*		1	skill*
		skill*		22		partly relevant
		abilit*		89		irrelevant, mostly related to topics of earth science
		livelihood*		119		relevant
		income*		99		relevant, partly overlayed with livelihood* and employ*
		prosperity		5	product*
		productivity		108	produc*
		production		829	produc*	partly relevant
		produc*		1291		partly relevant
		wealth*		19		relevant, some overlayed with other terms above
		profit*		71		relevant
		wellbeing*		5		relevant
		well being*		13
		well-being*		13	well being	same results with well being*
		welfare		22		mostly irrelevant
		market access		4	produc*
		market		97		partly relevant
		access		151		partly relevant
		security		83		relevant
		safety		53		irrelevant,mostly in topics of engineering and process safety
		resilien*		28		irrelevant,mostly in topics of engineering
		vulnerabilit*		9		relevant
		effective*		297		irrelevant,mostly in topics of life science
		efficien*		342		irrelevant,mostly in topics of life science
		optimi?ation		315		irrelevant,mostly in topics of life science
		success*		217		irrelevant,mostly in topics of engineering
		success factor*		0
		yield*		438		partly relevant
		inclusiv*		19		relevant
		social capital		3	capital
		natural capital		1	capital
		human capital		2	capital
		capital		44		relevant
		attitude*		10	perception*	relevant
		perception*		30		relevant
		preference*		24		relevant
		expectation*		10	perception*	partly relevant
		tolerance		12		irrelevant, mostly in topics of biology
		awareness		28		relevant
		equality		2	*inclusiv*
		equity		9		relevant
		right*		512		partly relevant
		participat*		90		relevant
		conflict*		61		relevant
		dispute*		7	conflict*
		justice*		8		relevant
		disparit*		5	security
		community support		0
		communit*		211		relevant
		development		523		too broad, many were overlayed with the search results using above terms
		involv*		201		too broad, not really relevant
		involvement		26		relevant
		deliberation		0
		benefit*		181		relevant
		compensation		16		relevant
		competenc*		4		irrelevant
		trade off*		33		relevant, results covered both trade off* and trade-off*
TS=("smallhold*" OR "small-hold*" OR "small hold*" OR "individual" OR "scheme" OR "small scale farmer*" OR "land owner*")	TS=("palm oil" OR "oil palm" OR "elaeis guineensis")	TS=(“engage*” OR “engaging” OR “empower*” OR “job*” OR “employ*” OR “skill*” OR “livelihood*” OR “income*” OR “produc*” OR “wealth*” OR “wellbeing*” OR “well being*” OR “market” OR “access” OR “security” OR “vulnerabilit*” OR “yield*” OR “inclusiv*” OR “capital” OR “perception*” OR “preference*” OR “awareness” OR “equity” OR “right*” OR “participat*” OR “conflict*” OR “justice*” OR “communit*” OR…		1782
TS=("smallhold*" OR "small-hold*" OR "small hold*" OR "individual" OR "scheme" OR "small scale farmer*" OR "land owner*")	TS=("palm oil" OR "oil palm" OR "elaeis guineensis")	TS=(“engage*” OR “engaging” OR “empower*” OR “job*” OR “employ*” OR “skill*” OR “livelihood*” OR “income*” OR “produc*” OR “wealth*” OR “wellbeing*” OR “well being*” OR “market” OR “access” OR “security” OR “vulnerabilit*” OR “yield*” OR “inclusiv*” OR “capital” OR “perception*” OR “preference*” OR “awareness” OR “equity” OR “right*” OR “participat*” OR “conflict*” OR “justice*” OR “communit*” OR…	voluntary sustainability scheme*	0
			voluntary sustainability standard*	1	sustainab*
			voluntary sustainability certificat*	0
			voluntary sustainability	1	sustainab*	same result as voluntary sustainability standard*
			VSS	0
			sustainability	236	sustainab*	relevant
			sustainable	424	sustainab*	relevant
			sustainab*	536		relevant
			voluntary	27		relevant
			scheme*	1097		partly relevant
			standard*	166		relevant
			excellence	75		irrelevant
			appraisal*	4		irrelevant
			evaluation	82		irrelevant
			certificat*	79	certif*	relevant
			certif*	84		relevant
			due diligence	0
			code of conduct	1	*produc*
			CoC	0
			partnership*	51		relevant
			platform*	36		not really relevant, partly overlayed with results using yield* and produc*
			agreement*	52		relevant
			innovati*	164		relevant
			protocol*	19		irrelevant, in topics of biology
			initiative*	84		relevant
			program*	326		too broad, results were in relevant topics, but mostly captured by other key terms
			project*	458		too broad, results were in relevant topics, but mostly captured by other key terms
			incentive*	54		relevant
			regulat*	81		relevant
			law*	36	produc*, yield*
			rule*	16	produc*, livelihood*
			requirement*	49	produc*, livelihood*, scheme*
			jurisdiction*	2	standard*
			legali?ation	1	partnership*
			framework*	124		relevant
			contract*	62		relevant
			legislation	5		results were in relevant topics, but mostly captured by other key terms
			alliance*	16		irrelevant
			MSPO	7	scheme*
			ISPO	11	certificat*
			RSPO	39		relevant
			CPO	36		irrelevant, topics of bio-technology
			FELDA	30	scheme*
			Federal Land Development Authority	8	scheme*
			AFi	1		irrelevant
			Accountabilit*	4	participat*
			transparen*	7	produc*	mostly irrelevant
			invest*	510		relevant
			collaborat*	109		relevant
			collective	28	participat*, trade-off*
			roundtable*	37	RSPO
			appellation*	1	certificat*
			pledge*	6		relevant
			approach*	247		too broad, results were in relevant topics, but mostly captured by other key terms
			assessment*	117		relevant
			public	120		too broad, results were in relevant topics, but mostly captured by other key terms
			private	69	benefit*, trade-off*	too broad, results were in relevant topics, but mostly captured by other key terms
			multi-stakeholder*	13		relevant
			cooperati*	76		relevant
			best practice*	4		relevant
			accreditation*	0
			licens*	10		irrelevant
			"joint venture*" OR "joint-venture*"	4	partnership*
TS=("smallhold*" OR "small-hold*" OR "small hold*" OR "individual" OR "scheme" OR "small scale farmer*" OR "land owner*")	TS=("palm oil" OR "oil palm" OR "elaeis guineensis")	TS=(“engage*” OR “engaging” OR “empower*” OR “job*” OR “employ*” OR “skill*” OR “livelihood*” OR “income*” OR “produc*” OR “wealth*” OR “wellbeing*” OR “well being*” OR “market” OR “access” OR “security” OR “vulnerabilit*” OR “yield*” OR “inclusiv*” OR “capital” OR “perception*” OR “preference*” OR “awareness” OR “equity” OR “right*” OR “participat*” OR “conflict*” OR “justice*” OR “communit*” OR…	TS=(“sustainab*” OR “voluntary” OR “scheme*” OR “standard*” OR “certif*” OR “partnership*” OR “agreement*” OR “innovati*”)	1432	ALL=(("smallhold*" OR "small-hold*" OR "small hold*" OR "individual" OR "scheme" OR "small scale farmer*" OR "land owner*") AND ("palm oil" OR "oil palm" OR "Elaeis guineensis") AND (“engage*” OR “engaging” OR “empower*” OR “job*” OR “employ*” OR “skill*” OR “livelihood*” OR “income*” OR “produc*” OR “wealth*” OR “wellbeing*” OR “well being*” OR “market” OR “access” OR “security” OR “vulnerabilit…	the complete search exceeded the maximum number of terms allowed in one field (50 terms for "All Fields") in WoS. The search was therefore conducted in three batches.
			TS=(“initiative*” OR “incentive*” OR “regulat*” OR “framework*” OR “contract*” OR “RSPO”)	492	ALL=(("smallhold*" OR "small-hold*" OR "small hold*" OR "individual" OR "scheme" OR "small scale farmer*" OR "land owner*") AND ("palm oil" OR "oil palm" OR "Elaeis guineensis") AND (“engage*” OR “engaging” OR “empower*” OR “job*” OR “employ*” OR “skill*” OR “livelihood*” OR “income*” OR “produc*” OR “wealth*” OR “wellbeing*” OR “well being*” OR “market” OR “access” OR “security” OR “vulnerabilit…
			TS=(“invest*” OR “collaborat*” OR “pledge*” OR “assessment*” OR “multi-stakeholder*” OR “cooperate*” OR “best practice*”)	699	ALL=(("smallhold*" OR "small-hold*" OR "small hold*" OR "individual" OR "scheme" OR "small scale farmer*" OR "land owner*") AND ("palm oil" OR "oil palm" OR "Elaeis guineensis") AND (“engage*” OR “engaging” OR “empower*” OR “job*” OR “employ*” OR “skill*” OR “livelihood*” OR “income*” OR “produc*” OR “wealth*” OR “wellbeing*” OR “well being*” OR “market” OR “access” OR “security” OR “vulnerabilit…
TS=("smallhold*" OR "small-hold*" OR "small hold*" OR "individual" OR "scheme" OR "small scale farmer*" OR "land owner*")	TS=("palm oil" OR "oil palm" OR "elaeis guineensis")	TS=(“engage*” OR “engaging” OR “empower*” OR “job*” OR “employ*” OR “skill*” OR “livelihood*” OR “income*” OR “produc*” OR “wealth*” OR “wellbeing*” OR “well being*” OR “market” OR “access” OR “security” OR “vulnerabilit*” OR “yield*” OR “inclusiv*” OR “capital” OR “perception*” OR “preference*” OR “awareness” OR “equity” OR “right*” OR “participat*” OR “conflict*” OR “justice*” OR “communit*” OR…	TS=(“sustainab*” OR “voluntary” OR “scheme*” OR “standard*” OR “certif*” OR “partnership*” OR “agreement*” OR “innovati*” OR “initiative*” OR “strateg*” OR “incentive*” OR “regulat*” OR “framework*” OR “contract*” OR “RSPO” OR “invest*” OR “collaborat*” OR “pledge*” OR “assessment*” OR “multi-stakeholder*” OR “cooperate*” OR “best practice*”)		TS=(("smallhold*" OR "small-hold*" OR "small hold*" OR "individual" OR "scheme" OR "small scale farmer*" OR "land owner*") AND ("palm oil" OR "oil palm" OR "Elaeis guineensis") AND (“engage*” OR “engaging” OR “empower*” OR “job*” OR “employ*” OR “skill*” OR “livelihood*” OR “income*” OR “produc*” OR “wealth*” OR “wellbeing*” OR “well being*” OR “market” OR “access” OR “security” OR “vulnerabilit*…	Complete search string

## Sheet: keywords_proquest_thesaurus
Similar terms suggested by ProQuest Thesaurus
Search term	Thesaurus	Note(s)
smallhold*	-
independent farmer*	-
individual farmer*	-
smallscale farmer*	-
small-scale farmer*	-
cooperative	rural development
plasma	-
inti	-
farmer*	Agribusiness, Agricultural banking, Agricultural lending, Farm management, Farm price supports, Farming, Farmworkers, Federal land banks
landowner*	Deeds
land owner*	Deeds
landholder*	-
land holder*	-
"palm oil" OR "oil palm"	-
engage* OR engaging	-
empower*	Participatory management
job*	-
employ*	Hire*, hiring, migrant workers, older workers, displaced workers, working hours, recruitment, employee benefits, seasonal employment, self employment, temporary employment, employment policies, unemployment, part time employment, job sharing, labor law, workers compensation, layoffs, unemployment insurance, qualified pension plans, employee benefits
skill*	ability, managerial skills, management, skill development, skilled workers, qualifications, job requirements, core competencies
livelihood*	-
income*	basic income, business income, earned income, financial performance, personal income, income distribution, disposable income, family income, farm income, fixed income, gross income, household income, high income, income taxes, incomes policy, low income groups, low-income housing, middle income, retirement income
prosperity	wealth
sustainab*	Environmental sustainability, Sustainability management, Sustainability reporting, Environmental management, Sustainable development,
wellbeing OR well-being OR well being	welfare
market access	-
market	Economic structure
access	-
security	Protection, safety, welfare
resilience	-
vulnerability	-
effective*	Optimization, Success, Success factors
production OR productivity	Agricultural productivity, Agricultural shortages, Agricultural surpluses, Crop yields, Yield (Agriculture), Efficiency, Optimization, Output
inclusive OR inclusivity	-
social capital	Community, Cultural capital, Human capital, Society, Socioeconomic factors, Wealth
natural capital	-
human capital	Human resources, Occupational choice, Resource allocation, Social capital
capital	Assets, equity
attitude*	Expectations, Opinions, Optimism, Perceptions, Pessimism, Preferences, Sentiment analysis, Social perception, Stigma, Tolerance
perception*	Attitudes, Opinions, Public opinion, Social perception Stigma, Public awareness
equality	Justice
*equity	Health disparities	potentially useful: Bias, Classism, Discrimination, ,Human rights, Injustice, capital
right*	basic rights, right to work, right to labor, equal opportunities, human rights, social justice, shareholders rights
participat*	Citizen involvement,Community participation,Public deliberation, public hearing, participatory management, Employee involvement, Worker codetermination	potentially useful: Employee empowerment, Industrial democracy, activism, community action, Grass roots movement, State-society relations, community support
conflict*	Disputes, Conflict management, Conflicts of interest, social conflict	potentially useful: Ethnic conflict, Intergenerational conflict
justice	Environmental justice, Egalitarianism, Equality, Ethics, Law, Legal reform, Moral economy, Morality, social justice, civil rights, human rights, equality, morality,	potentially useful: Humanitarianism, Progressivism, Social activism
support	Community support	potentially useful: Community farming, Community supported agriculture, Administrative support, Emotional support,Support networks, employee assistance programs, support networks
community	Social capital, Social networks, Social support, Tribal society, civil society	potentially useful: Community development banks
voluntary sustainability scheme*	-
voluntary sustainability standard*	-
voluntary sustainability certificat*	-
VSS	-
scheme*	-
standard*	Excellence, Performance appraisal, Performance evaluation, Professional liability, Professional responsibilities, Transparency, Accountability, Quality certification, Best practice, Certification, Quality control, Safety regulations, Emission regulations, Emissions--Regulations and standards, Environmental monitoring	potentially useful: Labor standards, Quality standards, Technology standards
certificat*	Accreditation, Licenses, Quality standards
certify*	certification
voluntary	-
due diligence	Duty of care, Fiduciaries, Fiduciary liability, Fiduciary responsibility, Professional responsibilities, Self dealing practices
code of conduct	-
CoC	-
partnership	joint ventures
platform*	-
agreement*	Compromises, Consent decrees, Negotiations
protocol*	Diplomacy, standards
initiative*	projects
program*	-
incentive*	Compensation plans, Executive compensation, Incentive plans, Motivation, raises	potentially useful: Tax incentives
regulat*	Compliance, Enforcement, EU directives, Licensing, Rules, Reporting requirements, Environmental liability	potentially useful: Regulated industries, Regulatory agencies, Regulatory approval, Regulatory reform
law*	law enforcement, Jurisprudence, Justice, Legalization, Legislatures
jurisdiction*	Choice of law, International law, State laws
framework*	-
contract*	Amendments, Articles, Clauses, Letters of intent, labor agreements
legislati*	Amendments, Bills
plan*	Coordination, Decision making, Policy making
alliance*	Business alliances, Partnerships, Strategic, Strategic partnership, affliates
MSPO	-
ISPO	-
RSPO	-
AFi	-
Accountability Framework		potentially useful: Corporate governance, Corporate responsibility, Professional responsibilities, Professional standards, Reporting requirements, Transparency
sustainable palm oil	-
invest*		potentially useful: Bank investments, Business investment, venture capital, Return on Investment, ethical investing, investment policy, commodities trading,
collaborat*	Co-design, Cooperation
collective		potentially useful: Activism, Community action, Shareholder activism
roundtable*	-
appellation*	Appeals
pledge*	-
approach*	-
territorial	Boundaries, colonies
communit*	Civil society, Neighborhoods, Social capital, Social networks, Social support	potentially useful: Kinship, Tribal society
community-based	-
assess*	Evaluation, risk analysis
public		potentially useful: public good, public interest, public enterprise, public sector
private	private sector, privatization	potentially useful: private enterprise
multi-stakeholder*	-
cooperative*	Associations, Patronage dividends	potentially useful: Agricultural cooperatives, Community supported agriculture

## Sheet: search_string_sensitivity
Search string sensitivity
Smallholder engagement in palm oil sustainability initiatives
TS=(("smallhold*" OR "small-hold*" OR "small hold*" OR "individual" OR "scheme" OR "small scale farmer*" OR "land owner*") AND ("palm oil" OR "oil palm" OR "Elaeis guineensis") AND (“engage*” OR “engaging” OR “empower*” OR “job*” OR “employ*” OR “skill*” OR “livelihood*” OR “income*” OR “produc*” OR “wealth*” OR “wellbeing*” OR “well being*” OR “market” OR “access” OR “security” OR “vulnerabilit*…
Source	no. of hits / no. of test items	Efficacy %
Efficacy on Scopus	28/39	0.7179
Efficacy on Google Scholar	19/39	0.4872
Efficacy on Wed of Science	22/39	0.5641
Total efficacy (s+g+w)	34/39	0.8718
Item Type	Publication Year	Author	Title	Publication Title	Found in s=Scopus, g=Google Scholar, w=Web of Science
journalArticle	2010	Nagiah, Claudine; Azmi, Nagiah	A Review of Smallholder Oil Palm Production: Challenges and Opportunities for Enhancing Sustainability- A Malaysian Perspective		s,g
journalArticle	2010	Saadun, Norzanalia; Lim, Evelyn Ai Lin; Esa, Shakinah Mohd; Ngu, Freddy; Awang, Fatihah; Gimin, Akram; Johari, Izzah Hafizah; Firdaus, Muhammad Abrisam; Wagimin, Nurul Izati; Azhar, Badrul	Socio-ecological perspectives of engaging smallholders in environmental-friendly palm oil certification schemes	Land Use Policy	s,g,w
journalArticle	2012	Degli Innocenti, Elena; Oosterveer, Peter	Opportunities and bottlenecks for upstream learning within RSPO certified palm oil value chains: A comparative analysis between Indonesia and Thailand	Journal of Rural Studies	s,w
journalArticle	2012	Hidayat, Nia Kurniawati; Offermans, Astrid; Glasbergen, Pieter	On The Profitability of Sustainability Certification: An Analysis among Indonesian Palm Oil Smallholders	Journal of Economics and Sustainable Development	g
journalArticle	2013	Martens, Katrin; Kunz, Yvonne; Rosyani, Ir; Faust, Heiko	Environmental Governance Meets Reality: A Micro-Scale Perspective on Sustainability Certification Schemes for Oil Palm Smallholders in Jambi, Sumatra	Society & Natural Resources	s,w
journalArticle	2013	Brandi, Clara; Cabani, Tobia; Hosang, Christoph; Schirmbeck, Sonja; Westermann, Lotte; Wiese, Hannah	Sustainability Standards for Palm Oil: Challenges for Smallholder Certification Under the RSPO	The Journal of Environment & Development	g
journalArticle	2013	McCarthy, John F.	Processes of inclusion and adverse incorporation: Oil palm and agrarian change in Sumatra, Indonesia	The Journal of Peasant Studies	s,g,w
journalArticle	2014	Feintrenie, Laurène; Chong, Wan Kian; Levang, Patrice	Why do Farmers Prefer Oil Palm? Lessons Learnt from Bungo District, Indonesia	Small-scale Forestry	s,g,w
journalArticle	2014	Hidayat, Kurniawati Nia; Hidayat, Nia Kurniawati; Glasbergen, Pieter; Offermans, Astrid	Sustainability Certification and Palm Oil Smallholders’ Livelihood: A Comparison between Scheme Smallholders and Independent Smallholders in Indonesia	The International Food and Agribusiness Management Review	s,g,w
consultancyReport	2015	Brandi, Clara; Cabani, Tobias; Hosang, Christoph; Schirmbeck, Sonja; Westermann, Lotte; Wiese, Hannah	Sustainability certification in the Indonesian palm oil sector: benefits and challenges for smallholders		g
journalArticle	2015	Dharmawan, Arya Hadi; Mardiyaningsih, Dyah Ita; Rahmadian, Faris; Yulian, Bayu Eka; Komarudin, Heru; Pacheco, Pablo; Ghazoul, Jaboury; Amalia, Rizka	The Agrarian, Structural and Cultural Constraints of Smallholders’ Readiness for Sustainability Standards Implementation: The Case of Indonesian Sustainable Palm Oil in East Kalimantan	Sustainability	s,w
journalArticle	2015	Aisyah, Dinda Dewi; Irham; Mulyo, Jangkung Handoyo	Understanding the palm oil smallholders characteristics and their compliance towards the Indonesian Sustainable Palm Oil (ISPO): A case study in North Sumatera, Indonesia	IOP Conference Series: Earth and Environmental Science	s
journalArticle	2015	Apriani, Ernawati; Kim, Yeon-Su; Fisher, Larry A.; Baral, Himlal	Non-state certification of smallholders for sustainable palm oil in Sumatra, Indonesia	Land Use Policy	s,g,w
journalArticle	2016	Herdiansyah, Herdis; Negoro, Habibullah Adi; Rusdayanti, Nurul; Shara, Siti	Palm oil plantation and cultivation prosperity and productivity of smallholders	Open Agriculture	s,g,w
journalArticle	2016	Schoneveld, George C.; Haar, Selma van der; Ekowati, Dian; Andrianto, Agus; Komarudin, Heru; Okarda, Beni; Jelsma, Idsert; Pacheco, Pablo	Certification, good agricultural practice and smallholder heterogeneity: Differentiated pathways for resolving compliance gaps in the Indonesian oil palm sector	Global Environmental Change	s,g,w
journalArticle	2017	Kunz, Yvonne; Otten, Fenna; Mardiana, Rina; Martens, Katrin; Roedel, Imke; Faust, Heiko	Smallholder Telecoupling and Climate Governance in Jambi Province, Indonesia	Social Sciences	s
journalArticle	2017	Elmhirst, Rebecca; Siscawati, Mia; Basnett, Bimbika Sijapati; Ekowati, Dian	Gender and generation in engagements with oil palm in East Kalimantan, Indonesia: insights from feminist political ecology	The Journal of Peasant Studies	s,g,w
consultancyReport	2018	Bakhtary, Haseeb; Haupt, Franziska; Luttrell, Cecilia; Landholm, David; Jelsma, Idsert	Promoting sustainable oil palm production by independent smallholders in Indonesia : Perspectives from non-state actors		not found
journalArticle	2018	Dhandapani, Selvakumar; Girkin, Nicholas T.; Evers, Stephanie; Ritz, Karl; Sjögersten, Sofie	Is Intercropping an Environmentally-Wise Alternative to Established Oil Palm Monoculture in Tropical Peatlands?	Frontiers in Forests and Global Change	w
CIFORpublication	2019	Potter, L.	Managing oil palm landscapes: A seven-country survey of the modern palm oil industry in Southeast Asia, Latin America and West Africa		g
journalArticle	2019	Nurfatriani, Fitri; Ramawati; Sari, Galih Kartika; Komarudin, Heru	Optimization of Crude Palm Oil Fund to Support Smallholder Oil Palm Replanting in Reducing Deforestation in Indonesia	Sustainability	s,g,w
journalArticle	2019	Julia; White, Ben	Gendered experiences of dispossession: oil palm expansion in a Dayak Hibun community in West Kalimantan	The Journal of Peasant Studies	s,g,w
journalArticle	2019	Watts, John D.; Pasaribu, Katryn; Irawan, Silvia; Tacconi, Luca; Martanila, Heni; Wiratama, Cokorda Gde Wisnu; Musthofa, Fauzan Kemal; Sugiarto, Bernadinus Steni; Manvi, Utami Putri	Challenges faced by smallholders in achieving sustainable palm oil certification in Indonesia	World Development	s
journalArticle	2019	Martin, Susan; Rieple, Alison; Chang, Jane; Boniface, Bonaventure; Ahmed, Amran	Small farmers and sustainability: Institutional barriers to investment and innovation in the Malaysian palm oil industry in Sabah	Journal of Rural Studies	s,g,w
journalArticle	2020	Hutabarat, Sakti; Slingerland, Maja; Dries, Liesbeth	Explaining the “Certification Gap” for Different Types of Oil Palm Smallholders in Riau Province, Indonesia	The Journal of Environment & Development	s,g,w
consultancyReport	2020	Glenday, Skye; Paoli, Gary; Limberg, Godwin; Schweithelm, Jim	Indonesian Oil Palm Smallholder Farmers: Access to operational and investment finance		not found
CIFORpublication	2020	Bronkhorst, E.; Cavallo, E.; van Dorth tot Medler, M.; Klinghammer, S.; Smit, H. H.; Gijsenbergh, A.; van der Laan, C.	Current practices and innovations in smallholder palm oil finance in Indonesia and Malaysia: Long-term financing solutions to promote sustainable supply chains		g
journalArticle	2020	Dharmawan, Arya Hadi; Mardiyaningsih, Dyah Ita; Komarudin, Heru; Ghazoul, Jaboury; Pacheco, Pablo; Rahmadian, Faris	Dynamics of Rural Economy: A Socio-Economic Understanding of Oil Palm Expansion and Landscape Changes in East Kalimantan, Indonesia	Land	s,w
NGOreport	2020	Bakhtiar, Irfan; Suradiredja, Diah; Santoso, Hery; Saputra, Wiko	Palm Inside: Resolving the Oil Palm Invasion Inside Forest Zone		not found
FAOreport	2020	Loconto, Allison; Dankers, Cora; Rural Infrastructure and Agro-Industries Division	Impact of international voluntary standards on smallholder market participation in developing countries: A review of the literature		not found
RSPOreport	2020	Agus, Fahmuddin; Gunarso, Petrus; Harris, Nancy; Schrier-Uijl, Arina P.; Hj Ab. Malik, Abdul Rashid; Henson, Ian E.; Sahardjo, Bambang Heru; Hartoyo, Manjela Eko; van Noordwijk, Meine; Brown, Kevin; Netzer, Michael; Killeen, Timothy J.; Hamzah, Khali Aziz; Joseph, K.T; Silvus, M.; Parish, F; Lim, K.H; Rosediana, S.; Anshari, Gusti Z.	Reports from the Technical Panels of the 2nd Greenhouse Gas Working Group of the Roundtable on Sustainable Palm Oil (RSPO)		not found
journalArticle	2020	Pichler, Melanie	“People, Planet & Profit”: Consumer-Oriented Hegemony and Power Relations in Palm Oil and Agrofuel Certification	The Journal of Environment & Development	s,g,w
journalArticle	2020	Azhar, Badrul; Lindenmayer, David B.; Wood, Jeff; Fischer, Joern; Zakaria, Mohamed	Ecological impacts of oil palm agriculture on forest mammals in plantation estates and smallholdings	Biodiversity and Conservation	s,w
journalArticle	2021	Aisyah, Dinda Dewi; Irham; Mulyo, Jangkung Handoyo	How does willingness and ability to pay of palm oil smallholders affect their willingness to participate in Indonesian sustainable palm oil certification? Empirical evidence from North Sumatra	Open Agriculture	s,w
journalArticle	2021	Rodthong, Wipadsara; Kuwornu, John K. M.; Datta, Avishek; Anal, Anil Kumar; Tsusaka, Takuji W.	Factors Influencing the Intensity of Adoption of the Roundtable on Sustainable Palm Oil Practices by Smallholder Farmers in Thailand	Environmental Management	s,w
journalArticle	2021	Herdiansyah, Herdis; Kusumastuti, Ratih Dyah; Samputra, Palupi Lindiasari; Indriyana, Neny; Suharyanti, Nanik Ambar	Application of Supply Chain Requirements for Smallholders: Impact on Sustainable Palm Oil Management Policies in Indonesia	IOP Conference Series: Earth and Environmental Science	s
journalArticle	2021	Tey, Yeong Sheng; Brindal, Mark; Darham, Suryani; Sidique, Shaufique Fahmi; Djama, Marcel	Factors influencing sustainability certification among plantation companies in Malaysia: a panel approach	Sustainable Production and Consumption	s,w
journalArticle	2021	Chalil, Diana; Barus, Riantri	Is certification an effective tool to improve smallholdings’ performance?		s
journalArticle	2021	Begum, Halima; Siwar, Chamhuri; Alam, A.S.A. Ferdous; Choy, Er Ah; Ishak, Suraiya; Alam, Lubna	Enhancing sustainability amongst oil palm smallholders in Malaysia	International Journal of Agricultural Resources, Governance and Ecology	s
