# Supplementary material for: What evidence exists on the impact of sustainability initiatives on smallholder engagement in sustainable palm oil practices in Southeast Asia: a systematic map protocol
Source: Environ Evid. 2022 Sep 1;11:28. doi: 10.1186/s13750-022-00283-x (PMC11378844; doi:10.1186/s13750-022-00283-x)
Supplement: Supplementary file 3 — Additional file 3. Data coding form. [file 13750_2022_283_MOESM3_ESM.xlsx]

## Sheet: Questionnaire & codebook
Smallholder Engagement in Sustainable Palm Oil Initiatives - Systematic Map 2008 - 2021
DATA EXTRACTION QUESTIONNAIRE				Notes
0	General information on mapping exercise
		Timestamp	DD/MM/YYYY HH:MM:SS	Autogenerated upon form submission
	0.1	Article ID	Number	Enter pre-assigned ID of the publication
	0.2	Name of Assessor	List	Initials
			Date	Date you extracted data
1	Basic information on study
	1.1	Stated goal of the study	Text	What does the study say it is trying to accomplish?
	1.2	Study type	List	experimental, quasi-experimental, non-experimental, systematic review, non-systematic review, impact evaluation
	1.3	Location of study	Text	Be as explicit as possible - e.g. lat/lon, village name, town, etc..
	1.4	Country of study in Southeast Asia	Multiple choice	Brunei, Burma/Myanmar, Cambodia, Timor Leste/East Timor, Indonesia, Laos, Malaysia, Philippines, Singapore, Thailand, Vietnam, Papua New Guinea
	1.5	Non-Southeast Asian country of study	Text	Enter the name of the country if any, otherwise enter NA
	1.6	Unit of analysis	Multiple choice	Individual, Household, Community, Mixed, Other (fill in information)
	1.7	Sample size (maximum)	Text
	1.8	Duration of study	Text	the validity of data collected, e.g. fieldwork was conducted between September 2008 and January 2009, survey data between 2010 and 2015, etc.
	1.9	Affiliation of evaluator	List	Affiliation of the person(s) or group conducting this study
2	Information on populations
	2.1	Type of smallholder	Multiple choice	Associated, Independent, Schemed, Other (fill in information)
	2.2	Stated definition of smallholder	Text	extract the text from the article if any type of smallholder is specifically defined, enter NA otherwise
	2.3	Does the study disaggregate based on gender?	Y/N
	2.4	Does the study disaggregate based on income level?	Y/N
	2.5	Does the study disaggregate based on race/ethnicity?	Y/N
	2.6	Does the study disaggregate based on other characteristics?	Y/N
	2.6.1	What characteristics are involved?	Text	indicate any social, economic or other characteristics used for data disaggregation in the study
3	Information on interventions
	3.1	Type of intervention	List	VSS, code of conduct, public-private partnership, due diligence, multi-stakeholder platform, jurisdictional approach
	3.1.1	Title of intervention	Text	RSPO, ISPO, MSPO, or enter the full titles of other interventions
	3.1.2	Affiliation of implementer	List	Affiliation of the person(s) or group carrying out the intervention
	3.2	Enter a second type of intervention?	Y/N	repeat questions 3.1
	3.3	Enter a third type of intervention?	Y/N	repeat questions 3.1
	3.4	Enter other type of intervention?	Y/N	include all other types of interventions if any.
	3.5	Desired outcome of intervention	Text
	3.6	Geographic scale of intervention	List	International, regional, national, sub-national, local
	3.7	Timeframe of intervention	Number	Years/duration
4	Information on comparators
	4.1	Does the study include a control?	Y/N
	4.2	Does the study conduct comparisons?	Y/N
	4.3	If so, what types of comparisons?	Multiple choice	groups, sites, before/after, presence/absence
5	Information on outcomes
	5.1	What are the stated outcomes?	Text	e.g. positive/negative/neutral effects on smallholder engagement
	5.2	Indicators used to measure outcomes	Text	Indicate what indicators the study uses to measure this outcome, e.g. household income, exclusion resouce use rights, gender equality, etc.
	5.3	Data type for outcome	List	Quantitative, Qualitative, Mixed
	5.4	Does the study indicate what indicator(s) is prioritized by study smallholders in their decisions of engaging in sustainability initiatives?	Y/N	The information should reflect smallholders' experiences/perceptions, instead of any statements made by the researcher(s)
	5.4.1	If so, what are the indicator(s)	Text
	5.5	Benefits of engagement in sustainability initiatives	Text	The information should reflect smallholders' experiences/perceptions, instead of any statements made by the researcher(s)
	5.6	Difficulties of engagement in sustainability initiatives	Text	The information should reflect smallholders' experiences/perceptions, instead of any statements made by the researcher(s)
	5.7	Does the study indicate what portion of income/livelihood is generated from engaging in sustainability initiatives?	Y/N
	5.7.1	If so, how much?	Text	Open response with percentage or quantitative data stated
	5.8	Does the study indicate what portion of female smallholders is engaged in the said sustainability initiatives?	Y/N
	5.8.1	If so, how much?	Text	Open response with percentage or quantitative data stated
	5.9	Does the study indicate what portion of associated/independent/schemed smallholders is engaged in the said sustainability initiatives?	Y/N
	5.9.1	If so, how much?	Text	Open response with percentage or quantitative data stated
6	Researcher information
	6.1	Affiliation of first author	Text	Indicate affiliation of first author
	6.2	Country of first author affiliation	Text	Indicate country of first author affiliation
	6.3	Affiliation type of first author	List	Choose from list of institution types
	6.4	Affiliation of co-author(s)	Text	Indicate affiliation(s) of co-author(s)
	6.5	Country of co-authors' affiliations	Text	Indicate country of co-authors' affiliations
	6.6	Funding source	Text	indicate the institute(s) which provided funding for the study (acknowledgement section)
	6.7	Country of funding provider	Text	Indicate country where the funding provider is based
	6.8	Research collaborator	Text	indicate the institute or individual collaborators in the study(acknowledgement section)
	6.9	Country of collaborator affiliation	Text	Indicate country of collaborators' affiliations
	6.10	Is the collaborator an co-author of the study?	Y/N	author information section

## Sheet: Drop-down lists
0.2	1.2	1.4	1.6	1.9	2.1	3.1	3.3	3.6	4.3	5.3	6.3
Name of Assessor	Study type	Country of study in Southeast Asia	Unit of analysis	Affliation of evaluator	Type of smallholder	Type of intervention	Affiliation of implementer	Geographic scale of intervention	If so, what types of comparisons?	Data type for outcome	Affiliation type of first author
JYL	Experimental	Brunei	Individual	Academic	Associated	Voluntary Sustainability Standards	Academic	International	Before/after	Quantitative	Academic
NIM	Quasi experimental	Burma/Myanmar	Household	Public sector	Independent	code of conduct	Public sector	Regional	Presence/absence of intervention	Qualitative	Public sector
FR	Non-experimental	Cambodia	Village/locality	Research Institute	Schemed	public-private partnership	Research Institute	National	Punctuated time series	Mixed	Research Institute
	Systematic review	Timor Leste/East Timor	Region/District	Consultant	Other	due diligence	Consultant	Sub-national	Continual time series		Consultant
	Non systematic review	Indonesia	Country	Non-profit		multi-stakeholder platform	Non-profit	Local	Between groups		Non-profit
	Impact evaluation	Laos	Study	Private sector/Industry		jurisdictional approach	Private sector/Industry		Distance		Private sector/Industry
		Malaysia	Plots	International organization			International organization		Other		International organization
		Philippines	Other
		Singapore
		Thailand
		Vietnam
		Papua New Guinea
